# Supplementary material for: 1-Benzyl-5-bromo-3-hydrazonoindolin-2-ones as Novel Anticancer Agents: Synthesis, Biological Evaluation and Molecular Modeling Insights
Source: Molecules. 2023 Apr 4;28(7):3203. doi: 10.3390/molecules28073203 (PMC10096524; doi:10.3390/molecules28073203)
Supplement: Supplementary file 1 [file molecules-28-03203-s001.zip]

Archive with 1 entries (1 files):
- molecules-2284919-supplementary.pdf
